# Supplementary material for: Bioprocessing of Grape Pomace for the Development of a Nutraceutical Formulation: Bridging Winemaking By-Products and Functional Innovation
Source: Foods. 2025 Nov 19;14(22):3967. doi: 10.3390/foods14223967 (PMC12652182; doi:10.3390/foods14223967)
Supplement: Supplementary file 1 [file foods-14-03967-s001.zip]

Archive with 1 entries (1 files):
- foods-3993876-supplementary.pdf
